# Supplementary material for: The fork protection complex generates DNA topological stress–induced DNA damage while ensuring full and faithful genome duplication
Source: Proc Natl Acad Sci U S A. 2024 Nov 26;121(49):e2413631121. doi: 10.1073/pnas.2413631121 (PMC11626154; doi:10.1073/pnas.2413631121)
Supplement: Supplementary file 2 — Dataset S01 (XLSX) [file pnas.2413631121.sd01.xlsx]

## Sheet: Summary for Boxpots and P value
Medians
top2-4 pRS316	mrc1 top2-4 pRS316	top2-4 tRNApRS316	mrc1 top2-4 tRNApRS316					>20 top2-4 pRS316	>20 mrc1 top2-4 pRS316	>20 top2-4 tRNApRS316	>20 mrc1 top2-4 tRNApRS316
11	13	17	12					0.06	0.078	0.325	0.158136
13	13	16	13					0.147	0.12	0.272	0.174351
12		15	14					0.142		0.227	0.232834
14		16	14					0.229		0.24	0.210366
13		17						0.156		0.287
13		16						0.133		0.281
13		16						0.121		0.289
		p=	0.00351385					p=	0.234025	p=	0.00814678
>20 top2-td top2yf	>20 mrc1 top2-td top2yf				>20 tof1 top24 tRNApRS316	>20 mrc1 tof1 top24 tRNApRS316				>20 tof1 top24 pRS316	>20 mrc1 tof1 top24 pRS316
0.72	0.3				0.933	0.64				0.887	0.51
0.59	0.15				0.967	0.69				0.872	0.45
0.62	0.22					0.66				0.899	0.66
										0.865
										0.8697
										0.939
	0.0020663					0.00307251					0.0273602

## Sheet: mrc1 top2-4 3tRNApRS316
1
Name	Volume	Volume - Background	Background					median		sum 1-20
1	1241155	990202	250953		0.0404897					23155994	1.55913
2	1474328	1223103	251225		0.0500131
3	1592652	1340233	252419		0.0548026			1	990202	1.54385e+06	0.0392135
4	1723676	1472766	250910		0.0602219			2	1223103	1.90697e+06	0.0484367
5	1778873	1527017	251856		0.0624403			3	1340233	2.08959e+06	0.0530752
6	1827780	1578991	248789		0.0645655			4	1472766	2.29623e+06	0.0583237
7	1915861	1666228	249633		0.0681326			5	1527017	2.38081e+06	0.0604721
8	1934571	1683751	250820		0.0688492			6	1578991	2.46185e+06	0.0625304
9	1974008	1722579	251429		0.0704369			7	1666228	2.59786e+06	0.0659851
10	1888132	1637353	250779		0.0669519			8	1683751	2.62518e+06	0.066679	0.454716
11	1720463	1468479	251984		0.0600466			9	1722579	2.68572e+06	0.0682167	0.522932	9	median
12	1571552	1321538	250014		0.0540382			10	1637353	2.55284e+06	0.0648416
13	1450544	1199565	250979		0.0490506			11	1468479	2.28955e+06	0.0581539
14	1208033	956843	251190		0.0391256			12	1321538	2.06045e+06	0.0523348
15	1064431	813081	251350		0.0332472			13	1199565	1.87027e+06	0.0475045
16	927723	675305	252418		0.0276135			14	956843	1.49184e+06	0.0378924
17	879312	626580	252732		0.0256211			15	813081	1.2677e+06	0.0321992
18	742784	490151	252633		0.0200424			16	675305	1.05289e+06	0.0267431
19	665923	414207	251716		0.0169371			17	626580	976918	0.0248135
20	600401	348022	252379		0.0142307			18	490151	764208	0.0194107
21	552895	302326	250569		0.0123622			19	414207	645801	0.0164032
22	498695	246547	252148		0.0100814			20	348022	542610	0.0137822
23	423294	171316	251978		0.00700517				23155994	3.61031e+07
24	396448	145060	251388		0.00593155
25	411627	159045	252582		0.00650341
26	387206	135869	251337		0.00555573
27	389793	139490	250303		0.0057038
		24455647
20 AND BELOW	53294038	36103137	17190901		0.917011
21 AND ABOVE	13923836	3267300	10656536		0.0829887
		39370437
2
Name	Volume	Volume - Background	Background					median		sum 1-20
1	545086	170223	374863		0.00987891					14927270	1.23069
2	622422	246683	375739		0.0143163
3	718280	342773	375507		0.0198929			1	170223	209492	0.00960019
4	800131	424288	375843		0.0246236			2	246683	303590	0.0139124
5	910043	533654	376389		0.0309707			3	342773	421847	0.0193316
6	1010359	633477	376882		0.0367639			4	424288	522167	0.0239289
7	1197722	821515	376207		0.0476767			5	533654	656762	0.0300969
8	1343388	969459	373929		0.0562627			6	633477	779613	0.0357266
9	1491885	1118250	373635		0.0648978			7	821515	1.01103e+06	0.0463316
10	1592600	1218632	373968		0.0707235			8	969459	1.1931e+06	0.0546753
11	1558287	1183492	374795		0.0686841			9	1118250	1.37622e+06	0.0630667
12	1553376	1177193	376183		0.0683186			10	1218632	1.49976e+06	0.068728
13	1402700	1027307	375393		0.0596199			11	1183492	1.45651e+06	0.0667462
14	1132320	757450	374870		0.0439587			12	1177193	1.44876e+06	0.066391	0.498535	12	median
15	1224491	849648	374843		0.0493094			13	1027307	1.2643e+06	0.0579377
16	1250416	876243	374173		0.0508529			14	757450	932185	0.0427184
17	1154911	780899	374012		0.0453196			15	849648	1.04565e+06	0.0479182
18	1058853	684034	374819		0.039698			16	876243	1.07838e+06	0.0494181
19	958078	582256	375822		0.0337913			17	780899	961044	0.0440409
20	906135	529794	376341		0.0307467			18	684034	841833	0.0385779
21	840381	464030	376351		0.02693			19	582256	716576	0.0328379
22	783758	408286	375472		0.0236949			20	529794	652012	0.0298792
23	744245	368455	375790		0.0213833				14927270	1.83708e+07
24	698225	321907	376318		0.0186819
25	656721	281185	375536		0.0163186
26	622376	246895	375481		0.0143286
27	588167	212914	375253		0.0123565
		17230942
20 and below	39551856	18370834	21181022		0.841864
21 and above	16609283	3450784	13158499		0.158136
		21821618
3
Name	Volume	Volume - Background	Background					median		sum 1-20
1	481245	134846	346399		0.00376892					30362804	1.19781
2	593039	240422	352617		0.00671974
3	700615	343463	357152		0.00959971			1	134846	161521	0.00366684
4	783493	430211	353282		0.0120243			2	240422	287981	0.00653774
5	1023020	679182	343838		0.018983			3	343463	411405	0.00933971
6	1298066	956359	341707		0.02673			4	430211	515313	0.0116986
7	1728003	1390266	337737		0.0388576			5	679182	813534	0.0184688
8	2339210	2002719	336491		0.0559755			6	956359	1.14554e+06	0.026006
9	2866151	2529357	336794		0.070695			7	1390266	1.66528e+06	0.0378052
10	2941917	2607133	334784		0.0728688			8	2002719	2.39889e+06	0.0544595
11	2892573	2557261	335312		0.0714749			9	2529357	3.0297e+06	0.0687802
12	2786754	2452510	334244		0.0685471			10	2607133	3.12286e+06	0.0708951
13	2593464	2257478	335986		0.063096			11	2557261	3.06313e+06	0.069539
14	2467700	2132038	335662		0.05959			12	2452510	2.93765e+06	0.0666905
15	2313748	1977796	335952		0.055279			13	2257478	2.70404e+06	0.0613871	0.505274	13	median
16	2121347	1787966	333381		0.0499732			14	2132038	2.55379e+06	0.057976
17	1990547	1657287	333260		0.0463208			15	1977796	2.36903e+06	0.0537817
18	1914279	1582061	332218		0.0442182			16	1787966	2.14165e+06	0.0486197
19	1737046	1402329	334717		0.0391948			17	1657287	1.98512e+06	0.0450662
20	1577509	1242120	335389		0.034717			18	1582061	1.89502e+06	0.0430206
21	1441185	1104684	336501		0.0308757			19	1402329	1.67973e+06	0.0381332
22	1315479	981655	333824		0.027437			20	1242120	1.48783e+06	0.0337767
23	1182651	848570	334081		0.0237173				30362804	3.6369e+07
24	1059354	725185	334169		0.0202688
25	953862	619144	334718		0.0173049
26	907553	572547	335006		0.0160026
27	896382	563874	332508		0.0157602
		35778463
20 and below	51812269	36369022	15443247		0.825649
21 and above	17831411	7680015	10151396		0.174351
		44049037
1+2+3
1	2	3	Average	Average deviation
0.0404897	0.00987891	0.00376892	0.0180458	0.0149626											1	0.0392135	0.00960019	0.00366684	0.0174935
0.0500131	0.0143163	0.00671974	0.023683	0.0175534											2	0.0484367	0.0139124	0.00653774	0.0229623
0.0548026	0.0198929	0.00959971	0.0280984	0.0178028											3	0.0530752	0.0193316	0.00933971	0.0272488
0.0602219	0.0246236	0.0120243	0.0322899	0.0186213											4	0.0583237	0.0239289	0.0116986	0.0313171
0.0624403	0.0309707	0.018983	0.0374646	0.0166504											5	0.0604721	0.0300969	0.0184688	0.0363459
0.0645655	0.0367639	0.02673	0.0426865	0.014586											6	0.0625304	0.0357266	0.026006	0.041421
0.0681326	0.0476767	0.0388576	0.0515557	0.0110513											7	0.0659851	0.0463316	0.0378052	0.0500406
0.0688492	0.0562627	0.0559755	0.0603625	0.0056578											8	0.066679	0.0546753	0.0544595	0.0586046
0.0704369	0.0648978	0.070695	0.0686765	0.00251917											9	0.0682167	0.0630667	0.0687802	0.0666879
0.0669519	0.0707235	0.0728688	0.0701814	0.00215297											10	0.0648416	0.068728	0.0708951	0.0681549
0.0600466	0.0686841	0.0714749	0.0667352	0.00445905											11	0.0581539	0.0667462	0.069539	0.064813	0.48509	median	11
0.0540382	0.0683186	0.0685471	0.0636346	0.00639763											12	0.0523348	0.066391	0.0666905	0.0618054	0.546895
0.0490506	0.0596199	0.063096	0.0572555	0.00546992											13	0.0475045	0.0579377	0.0613871	0.0556098
0.0391256	0.0439587	0.05959	0.0475581	0.00802125											14	0.0378924	0.0427184	0.057976	0.0461956
0.0332472	0.0493094	0.055279	0.0459452	0.00846534											15	0.0321992	0.0479182	0.0537817	0.044633
0.0276135	0.0508529	0.0499732	0.0428132	0.0101332											16	0.0267431	0.0494181	0.0486197	0.0415936
0.0256211	0.0453196	0.0463208	0.0390872	0.00897738											17	0.0248135	0.0440409	0.0450662	0.0379735
0.0200424	0.039698	0.0442182	0.0346529	0.0097403											18	0.0194107	0.0385779	0.0430206	0.0336697
0.0169371	0.0337913	0.0391948	0.0299744	0.00869154			1	2	3	Average					19	0.0164032	0.0328379	0.0381332	0.0291248
0.0142307	0.0307467	0.034717	0.0265648	0.0082227		<20	0.917011	0.841864	0.825649	0.861508					20	0.0137822	0.0298792	0.0337767	0.0258127
0.0123622	0.02693	0.0308757	0.0233893	0.0073514		>20	0.0829887	0.158136	0.174351	0.138492
0.0100814	0.0236949	0.027437	0.0204045	0.00688204
0.00700517	0.0213833	0.0237173	0.0173686	0.00690896											median	1	2	3	ave	avedev	stdev
0.00593155	0.0186819	0.0202688	0.0149607	0.00601946												9	12	13	11.3333	1.55556	2.08167
0.00650341	0.0163186	0.0173049	0.0133757	0.0045815
0.00555573	0.0143286	0.0160026	0.0119623	0.00427104
0.0057038	0.0123565	0.0157602	0.0112735	0.00371312

## Sheet: mrc1 top2-td top2y-f pRS316
1
Name	Volume	Volume - Background	Background					median		sum 1-20
1	639637	130554	509083		0.00795018					13224665	1.07901
2	652704	144244	508460		0.00878384
3	655859	145290	510569		0.00884754			1	130554	140869	0.00693125
4	644726	137015	507711		0.00834363			2	144244	155640	0.00765807
5	671761	165347	506414		0.0100689			3	145290	156769	0.0077136
6	695696	189653	506043		0.0115491			4	137015	147840	0.00727427
7	755931	250952	504979		0.0152819			5	165347	178411	0.00877845
8	826685	321808	504877		0.0195967			6	189653	204637	0.0100689
9	966748	464443	502305		0.0282826			7	250952	270779	0.0133233
10	1831566	938630	892936		0.0571586			8	321808	347233	0.0170851
11	2318043	1349813	968230		0.0821979			9	464443	501137	0.0246578
12	2346670	1447249	899421		0.0881313			10	938630	1.01279e+06	0.0498329
13	2431830	1402276	1029554		0.0853926			11	1349813	1.45646e+06	0.071663
14	1995654	1190198	805456		0.072478			12	1447249	1.56159e+06	0.076836
15	1760303	954005	806298		0.0580948			13	1402276	1.51307e+06	0.0744484
16	1783520	936911	846609		0.0570539			14	1190198	1.28423e+06	0.0631889
17	1540119	844691	695428		0.0514381			15	954005	1.02938e+06	0.0506492	0.490109	15	median
18	1576107	824502	751605		0.0502087			16	936911	1.01093e+06	0.0497416
19	1312966	703562	609404		0.0428439			17	844691	911428	0.0448456
20	1331596	683522	648074		0.0416236			18	824502	889643	0.0437737
21	1289473	679800	609673		0.0413969			19	703562	759148	0.0373529
22	1121306	563857	557449		0.0343365			20	683522	737525	0.0362889
23	971717	464755	506962		0.0283016				13224665	1.42695e+07
24	935830	428455	507375		0.0260911
25	896702	391285	505417		0.0238276
26	866419	356998	509421		0.0217397
27	816874	311696	505178		0.018981
		16421511
20 and below	34896858	14269503	20627355		0.702112
21 and above	24034413	6054192	17980221		0.297888
		20323695
2
Name	Volume	Volume - Background	Background					median		sum 1-20
1	1646095	899296	746799		0.0261576					30092534	1.04211
2	1747664	977436	770228		0.0284304
3	1759701	998487	761214		0.0290427			1	899296	937164	0.0255041
4	1626808	883941	742867		0.0257109			2	977436	1.01859e+06	0.0277201
5	1614854	873345	741509		0.0254027			3	998487	1.04053e+06	0.0283171
6	1675109	927410	747699		0.0269753			4	883941	921163	0.0250686
7	1882467	1120552	761915		0.0325932			5	873345	910121	0.0247681
8	2211738	1459642	752096		0.0424562			6	927410	966462	0.0263014
9	2631641	1875102	756539		0.0545405			7	1120552	1.16774e+06	0.0317789
10	3121900	2346492	775408		0.0682517			8	1459642	1.52111e+06	0.0413955
11	3496136	2744822	751314		0.0798378			9	1875102	1.95406e+06	0.053178
12	3438277	2690112	748165		0.0782465			10	2346492	2.4453e+06	0.0665466
13	3192829	2439280	753549		0.0709506			11	2744822	2.8604e+06	0.0778433
14	2842457	2076141	766316		0.0603881			12	2690112	2.80339e+06	0.0762917	0.504714	12	median
15	2580231	1828700	751531		0.0531909			13	2439280	2.542e+06	0.0691781
16	2301365	1552308	749057		0.0451515			14	2076141	2.16357e+06	0.0588795
17	2095557	1349571	745986		0.0392546			15	1828700	1.9057e+06	0.051862
18	1923639	1177227	746412		0.0342417			16	1552308	1.61767e+06	0.0440235
19	1723973	983869	740104		0.0286175			17	1349571	1.4064e+06	0.0382739
20	1633934	888801	745133		0.0258523			18	1177227	1.2268e+06	0.0333862
21	1586173	840779	745394		0.0244555			19	983869	1.0253e+06	0.0279026
22	1495058	746534	748524		0.0217142			20	888801	926228	0.0252064
23	1418844	670810	748034		0.0195117				30092534	3.13597e+07
24	1311180	570371	740809		0.0165902
25	1234910	501460	733450		0.0145858
26	1227130	497085	730045		0.0144586
27	1189155	460395	728760		0.0133914
		34379968
20 and below	52332540	31359693	20972847		0.853426
21 and above	20351664	5385969	14965695		0.146574
		36745662
3
Name	Volume	Volume - Background	Background				median		sum 1-20
1	1191598	617717	573881		0.0224366				23650054	1.17104
2	1216910	657012	559898		0.0238639
3	1304246	736148	568098		0.0267382		1	617717	723370	0.0204692
4	1309647	749770	559877		0.027233		2	657012	769386	0.0217713
5	1634562	1068099	566463		0.0387953		3	736148	862057	0.0243937
6	1329136	758610	570526		0.0275541		4	749770	878009	0.0248451
7	1600017	1022954	577063		0.0371555		5	1068099	1.25078e+06	0.0353935
8	1857516	1277862	579654		0.0464143		6	758610	888361	0.025138
9	2251561	1661027	590534		0.0603315		7	1022954	1.19792e+06	0.0338975
10	1926051	1323048	603003		0.0480555		8	1277862	1.49642e+06	0.0423444
11	2130313	1545892	584421		0.0561496		9	1661027	1.94513e+06	0.0550413
12	2428998	1861847	567151		0.0676257		10	1323048	1.54934e+06	0.0438417
13	2369300	1785094	584206		0.0648379		11	1545892	1.8103e+06	0.0512261
14	2237836	1665827	572009		0.0605059		12	1861847	2.18029e+06	0.0616958
15	2145155	1582432	562723		0.0574768		13	1785094	2.09041e+06	0.0591525	0.49921	13	median
16	1994174	1443405	550769		0.0524271		14	1665827	1.95075e+06	0.0552003
17	1778359	1231081	547278		0.0447151		15	1582432	1.85309e+06	0.0524369
18	1527226	978991	548235		0.0355587		16	1443405	1.69028e+06	0.04783
19	1371249	817895	553354		0.0297074		17	1231081	1.44164e+06	0.0407942
20	1430441	865343	565098		0.0314308		18	978991	1.14644e+06	0.0324407
21	1360030	800974	559056		0.0290928		19	817895	957786	0.0271025
22	1189037	586352	602685		0.0212974		20	865343	1.01335e+06	0.0286748
23	1136411	564764	571647		0.0205133			23650054	2.76951e+07
24	1118595	542501	576094		0.0197046
25	1068564	477388	591176		0.0173396
26	1010953	446652	564301		0.0162232
27	1025346	462978	562368		0.0168162
		27531663
20 and below	46762166	27695108	19067058		0.783689
21 and above	23851079	7644288	16206791		0.216311
		35339396
1+2+3
1	2	3	average	average deviation
0.00795018	0.0261576	0.0224366	0.0188481	0.00726529												1	0.00693125	0.0255041	0.0204692	0.0176349
0.00878384	0.0284304	0.0238639	0.0203594	0.00771702												2	0.00765807	0.0277201	0.0217713	0.0190498
0.00884754	0.0290427	0.0267382	0.0215428	0.00846352												3	0.0077136	0.0283171	0.0243937	0.0201415
0.00834363	0.0257109	0.027233	0.0204292	0.00805704												4	0.00727427	0.0250686	0.0248451	0.0190626
0.0100689	0.0254027	0.0387953	0.0247557	0.00979115												5	0.00877845	0.0247681	0.0353935	0.02298
0.0115491	0.0269753	0.0275541	0.0220262	0.00698473												6	0.0100689	0.0263014	0.025138	0.0205028
0.0152819	0.0325932	0.0371555	0.0283435	0.00870776												7	0.0133233	0.0317789	0.0338975	0.0263333
0.0195967	0.0424562	0.0464143	0.0361557	0.0110393												8	0.0170851	0.0413955	0.0423444	0.0336083
0.0282826	0.0545405	0.0603315	0.0477182	0.0129571												9	0.0246578	0.053178	0.0550413	0.0442924
0.0571586	0.0682517	0.0480555	0.0578219	0.00695319												10	0.0498329	0.0665466	0.0438417	0.0534071
0.0821979	0.0798378	0.0561496	0.0727284	0.0110526												11	0.071663	0.0778433	0.0512261	0.0669108
0.0881313	0.0782465	0.0676257	0.0780012	0.00691699												12	0.076836	0.0762917	0.0616958	0.0716079
0.0853926	0.0709506	0.0648379	0.073727	0.00777706												13	0.0744484	0.0691781	0.0591525	0.067593	0.483124	13	median
0.072478	0.0603881	0.0605059	0.0644573	0.00534711												14	0.0631889	0.0588795	0.0552003	0.0590896	0.542214
0.0580948	0.0531909	0.0574768	0.0562542	0.00204221												15	0.0506492	0.051862	0.0524369	0.0516494
0.0570539	0.0451515	0.0524271	0.0515442	0.00426176												16	0.0497416	0.0440235	0.04783	0.0471984
0.0514381	0.0392546	0.0447151	0.0451359	0.00420144												17	0.0448456	0.0382739	0.0407942	0.0413046
0.0502087	0.0342417	0.0355587	0.040003	0.00680376												18	0.0437737	0.0333862	0.0324407	0.0365336
0.0428439	0.0286175	0.0297074	0.033723	0.00608065				1	2	3	average					19	0.0373529	0.0279026	0.0271025	0.030786
0.0416236	0.0258523	0.0314308	0.0329689	0.00576978			<20	0.702112	0.853426	0.783689	0.779742					20	0.0362889	0.0252064	0.0286748	0.0300567
0.0413969	0.0244555	0.0290928	0.0316484	0.006499			>20	0.297888	0.146574	0.216311	0.220258
0.0343365	0.0217142	0.0212974	0.0257827	0.00570253												1	2	3	ave	avedev	stdev
0.0283016	0.0195117	0.0205133	0.0227755	0.00368406												15	12	13	13.3333	1.11111	1.52753
0.0260911	0.0165902	0.0197046	0.0207953	0.00353052
0.0238276	0.0145858	0.0173396	0.0185843	0.0034955
0.0217397	0.0144586	0.0162232	0.0174738	0.0028439
0.018981	0.0133914	0.0168162	0.0163962	0.0020032

## Sheet: tof1 mrc1 top2-4 3tRNApRS316
1
Name	Volume	Volume-Background	Background				median		sum1-20
1	556222	242966	313256		0.0276065				5743830	1.21845
2	559805	247101	312704		0.0280764
3	573589	264471	309118		0.03005		1	242966	296043	0.0150595
4	569512	257337	312175		0.0292394		2	247101	301081	0.0153158
5	569185	255687	313498		0.0290519		3	264471	322246	0.0163924
6	563698	245454	318244		0.0278892		4	257337	313553	0.0159502
7	557161	236212	320949		0.0268391		5	255687	311543	0.0158479
8	569858	251661	318197		0.0285945		6	245454	299074	0.0152137
9	581942	258852	323090		0.0294116		7	236212	287813	0.0146408
10	591237	264982	326255		0.0301081		8	251661	306637	0.0155984
11	592291	264156	328135		0.0300142		9	258852	315399	0.0160441
12	600018	267890	332128		0.0304385		10	264982	322868	0.0164241
13	609624	277256	332368		0.0315027		11	264156	321862	0.0163729
14	608838	275510	333328		0.0313043		12	267890	326412	0.0166043
15	657098	314163	342935		0.0356962		13	277256	337824	0.0171848
16	670209	326267	343942		0.0370715		14	275510	335696	0.0170766
17	692151	346790	345361		0.0394033		15	314163	382793	0.0194724
18	697592	356367	341225		0.0404915		16	326267	397541	0.0202226
19	735793	394608	341185		0.0448366		17	346790	422548	0.0214947
20	742416	396100	346316		0.0450061		18	356367	434217	0.0220883
21	749966	394478	355488		0.0448218		19	394608	480812	0.0244585
22	774344	415124	359220		0.0471677		20	396100	482630	0.024551	0.356013	median	n>20
23	796763	434037	362726		0.0493166			5743830	6.99859e+06
24	751172	390150	361022		0.04433
25	747797	394267	353530		0.0447978
26	795428	453972	341456		0.0515817
27	913478	575173	338305		0.0653529
		8801031
20 and below	16087244	6998593	9088651		0.356013
21 and above	25918373	12659667	13258706		0.643987
		19658260
2
Name	Volume	Volume - Background	Background					median		sum 1-20
1	427172	117464	309708		0.0178201					3884075	1.32588
2	419293	107509	311784		0.0163099
3	432108	115599	316509		0.0175372			1	117464	155743	0.00927001
4	447920	136804	311116		0.0207542			2	107509	142544	0.00848438
5	460375	152794	307581		0.02318			3	115599	153271	0.00912283
6	459726	147176	312550		0.0223277			4	136804	181386	0.0107963
7	475022	155858	319164		0.0236448			5	152794	202587	0.0120582
8	476472	158073	318399		0.0239808			6	147176	195138	0.0116148
9	464201	141937	322264		0.0215329			7	155858	206649	0.0123
10	474973	148151	326822		0.0224756			8	158073	209586	0.0124748
11	503012	172255	330757		0.0261323			9	141937	188192	0.0112014
12	527181	197328	329853		0.0299361			10	148151	196431	0.0116918
13	536625	204573	332052		0.0310352			11	172255	228390	0.013594
14	551909	218546	333363		0.033155			12	197328	261634	0.0155727
15	579798	241406	338392		0.036623			13	204573	271240	0.0161445
16	598011	253606	344405		0.0384739			14	218546	289766	0.0172472
17	613357	266100	347257		0.0403693			15	241406	320076	0.0190512
18	637104	295641	341463		0.0448509			16	253606	336252	0.020014
19	668091	327258	340833		0.0496474			17	266100	352817	0.021
20	667865	325997	341868		0.0494561			18	295641	391985	0.0233314
21	686226	339837	346389		0.0515557			19	327258	433905	0.0258265
22	688987	330632	358355		0.0501593			20	325997	432234	0.025727	0.306523	median	n>20
23	716630	353584	363046		0.0536412				3884075	5.14983e+06
24	718973	353943	365030		0.0536957
25	725279	364394	360885		0.0552812
26	782625	427364	355261		0.0648342
27	889108	537815	351293		0.0815904
		6591644
20 and below	15357766	5149827	10207939		0.306523
21 and above	29844113	11650959	18193154		0.693477
		16800786
3
Name	Volume	Volume - Background	Background					median		sum 1-20
1	575328	141950	433378		0.0163434					5110214	1.21993
2	572713	139580	433133		0.0160705
3	589847	152569	437278		0.017566			1	141950	173169	0.0097611
4	601542	160311	441231		0.0184574			2	139580	170278	0.00959812
5	643782	201844	441938		0.0232393			3	152569	186124	0.0104913
6	657233	210974	446259		0.0242904			4	160311	195569	0.0110237
7	675172	228400	446772		0.0262968			5	201844	246236	0.0138797
8	685511	233756	451755		0.0269134			6	210974	257374	0.0145075
9	650062	205042	445020		0.0236075			7	228400	278632	0.0157058
10	661623	216324	445299		0.0249064			8	233756	285166	0.0160741
11	714681	270707	443974		0.0311678			9	205042	250137	0.0140996
12	733519	289912	443607		0.0333789			10	216324	263901	0.0148754
13	760261	313426	446835		0.0360862			11	270707	330244	0.018615
14	775804	326717	449087		0.0376165			12	289912	353673	0.0199356
15	786443	337419	449024		0.0388486			13	313426	382358	0.0215525
16	764501	306484	458017		0.0352869			14	326717	398573	0.0224665
17	798179	336600	461579		0.0387543			15	337419	411628	0.0232024
18	767305	313492	453813		0.0360938			16	306484	373890	0.0210752
19	816478	364332	452146		0.0419473			17	336600	410629	0.0231461
20	819839	360375	459464		0.0414917			18	313492	382439	0.0215571
21	820200	359547	460653		0.0413963			19	364332	444460	0.025053
22	826705	364401	462304		0.0419552			20	360375	439633	0.0247809	0.3514	n>20	median
23	968306	506790	461516		0.0583491				5110214	6.23411e+06
24	905516	447254	458262		0.0514945
25	953832	496135	457697		0.0571224
26	1116715	655662	461053		0.0754895
27	1210270	745475	464795		0.08583
		8685478
20 and below	19525737	6234113	13291624		0.3514
21 and above	29923960	11506655	18417305		0.6486
		17740768
1+2+3
	1	2	3	average	average deviation												median
1	0.0276065	0.0178201	0.0163434	0.02059	0.00467768											1	0.0150595	0.00927001	0.0097611	0.0113635
2	0.0280764	0.0163099	0.0160705	0.0201523	0.00528274											2	0.0153158	0.00848438	0.00959812	0.0111328
3	0.03005	0.0175372	0.017566	0.0217177	0.00555485											3	0.0163924	0.00912283	0.0104913	0.0120022
4	0.0292394	0.0207542	0.0184574	0.022817	0.00428163											4	0.0159502	0.0107963	0.0110237	0.0125901
5	0.0290519	0.02318	0.0232393	0.025157	0.00259659											5	0.0158479	0.0120582	0.0138797	0.0139286
6	0.0278892	0.0223277	0.0242904	0.0248358	0.00203564											6	0.0152137	0.0116148	0.0145075	0.0137787
7	0.0268391	0.0236448	0.0262968	0.0255936	0.00129918											7	0.0146408	0.0123	0.0157058	0.0142155
8	0.0285945	0.0239808	0.0269134	0.0264962	0.00167695											8	0.0155984	0.0124748	0.0160741	0.0147158
9	0.0294116	0.0215329	0.0236075	0.0248506	0.00304062											9	0.0160441	0.0112014	0.0140996	0.0137817
10	0.0301081	0.0224756	0.0249064	0.02583	0.00285203											10	0.0164241	0.0116918	0.0148754	0.0143304
11	0.0300142	0.0261323	0.0311678	0.0291048	0.00198163											11	0.0163729	0.013594	0.018615	0.0161939
12	0.0304385	0.0299361	0.0333789	0.0312512	0.00141851											12	0.0166043	0.0155727	0.0199356	0.0173709
13	0.0315027	0.0310352	0.0360862	0.0328747	0.00214101											13	0.0171848	0.0161445	0.0215525	0.0182939
14	0.0313043	0.033155	0.0376165	0.0340253	0.00239414											14	0.0170766	0.0172472	0.0224665	0.0189301
15	0.0356962	0.036623	0.0388486	0.0370559	0.00119513											15	0.0194724	0.0190512	0.0232024	0.0205753
16	0.0370715	0.0384739	0.0352869	0.0369441	0.00110476											16	0.0202226	0.020014	0.0210752	0.0204373
17	0.0394033	0.0403693	0.0387543	0.039509	0.000573534											17	0.0214947	0.021	0.0231461	0.0218803
18	0.0404915	0.0448509	0.0360938	0.0404787	0.00292328											18	0.0220883	0.0233314	0.0215571	0.0223256
19	0.0448366	0.0496474	0.0419473	0.0454771	0.00278022											19	0.0244585	0.0258265	0.025053	0.0251127
20	0.0450061	0.0494561	0.0414917	0.045318	0.00275876				1	2	3	average				20	0.024551	0.025727	0.0247809	0.0250196	0.337979	median	n>20
21	0.0448218	0.0515557	0.0413963	0.0459246	0.00375407			<20	0.356013	0.306523	0.3514	0.337979
22	0.0471677	0.0501593	0.0419552	0.0464274	0.00298145			>20	0.643987	0.693477	0.6486	0.662021
23	0.0493166	0.0536412	0.0583491	0.053769	0.00305342
24	0.04433	0.0536957	0.0514945	0.0498401	0.00367336
25	0.0447978	0.0552812	0.0571224	0.0524005	0.00506843
26	0.0515817	0.0648342	0.0754895	0.0639684	0.00825784
27	0.0653529	0.0815904	0.08583	0.0775911	0.00815881

## Sheet: tof1 mrc1 top2-4 pRS316
1
Name	Volume	Volume - Background	Background					median		sum1-20
1	798369	191219	607150		0.0241514					5135999	1.16451
2	785282	176056	609226		0.0222363
3	827732	220145	607587		0.0278048			1	191219	222677	0.0183201
4	837886	229115	608771		0.0289377			2	176056	205019	0.0168673
5	829963	219491	610472		0.0277222			3	220145	256361	0.0210914
6	833860	223830	610030		0.0282702			4	229115	266807	0.0219508
7	852703	251056	601647		0.0317089			5	219491	255600	0.0210287
8	864208	261313	602895		0.0330044			6	223830	260653	0.0214444
9	866112	262359	603753		0.0331365			7	251056	292358	0.0240528
10	878890	278580	600310		0.0351853			8	261313	304302	0.0250355
11	885553	282484	603069		0.0356784			9	262359	305520	0.0251358
12	884921	279612	605309		0.0353156			10	278580	324410	0.0266898
13	889942	285505	604437		0.0360599			11	282484	328956	0.0270639
14	876908	268873	608035		0.0339593			12	279612	325612	0.0267887
15	878024	264238	613786		0.0333738			13	285505	332474	0.0273533
16	863960	246765	617195		0.031167			14	268873	313106	0.0257598
17	885620	270777	614843		0.0341997			15	264238	307708	0.0253158
18	908945	295066	613879		0.0372675			16	246765	287361	0.0236417
19	923943	311601	612342		0.0393559			17	270777	315323	0.0259423
20	930245	317914	612331		0.0401532			18	295066	343608	0.0282693
21	987059	375773	611286		0.047461			19	311601	362863	0.0298535
22	978352	363037	615315		0.0458524			20	317914	370215	0.0304583	0.492063	20	median
23	983082	363327	619755		0.045889				5135999	5.98093e+06
24	1007284	388051	619233		0.0490117
25	1025357	403156	622201		0.0509195
26	1050716	431162	619554		0.0544567
27	1074825	457013	617812		0.0577218
		7917518
20 and below	23129649	5980935	17148714		0.492063
21 and above	21420315	6173871	15246444		0.507937
		12154806
2
Name	Volume	Volume - Background	Background					median		sum1-20
1	972238	302127	670111		0.0188135					10805163	1.16444
2	1012799	354956	657843		0.0221032
3	1046174	386175	659999		0.0240472			1	302127	351810	0.0152872
4	1076343	415227	661116		0.0258563			2	354956	413326	0.0179602
5	1089790	423993	665797		0.0264021			3	386175	449679	0.0195399
6	1131878	459144	672734		0.028591			4	415227	483508	0.0210099
7	1147827	475132	672695		0.0295866			5	423993	493716	0.0214534
8	1130775	468439	662336		0.0291698			6	459144	534647	0.023232
9	1158221	495660	662561		0.0308649			7	475132	553264	0.024041
10	1161076	505170	655906		0.0314571			8	468439	545471	0.0237023
11	1203980	532190	671790		0.0331396			9	495660	577168	0.0250796
12	1245651	571452	674199		0.0355844			10	505170	588242	0.0255608
13	1365018	691095	673923		0.0430346			11	532190	619705	0.026928
14	1259124	592364	666760		0.0368866			12	571452	665423	0.0289146
15	1238259	587240	651019		0.0365676			13	691095	804741	0.0349684
16	1303068	655065	648003		0.040791			14	592364	689774	0.0299727
17	1348948	701047	647901		0.0436544			15	587240	683808	0.0297135
18	1340363	690378	649985		0.04299			16	655065	762786	0.0331453
19	1316452	653753	662699		0.0407093			17	701047	816329	0.0354719
20	1501820	844556	657264		0.0525907			18	690378	803906	0.0349321
21	1373463	711431	662032		0.044301			19	653753	761258	0.0330789	0.503992	19	median
22	1308290	649590	658700		0.0404501			20	844556	983437	0.0427333
23	1342637	687876	654761		0.0428342				10805163	1.2582e+07
24	1327485	675354	652131		0.0420544
25	1383757	733575	650182		0.0456799
26	1499209	848757	650452		0.0528523
27	1603432	947293	656139		0.0589881
		16059039
20 and below	32492937	12581997	19910940		0.546725
21 and above	28429842	10431396	17998446		0.453275
		23013393
3
Name	Volume	Volume - Background	Background				median		sum 1-20
1	803922	271270	532652		0.017697				8631870	1.23098
2	826085	285557	540528		0.018629
3	856635	312720	543915		0.0204011		1	271270	333929	0.0106908
4	875556	327524	548032		0.0213669		2	285557	351516	0.0112539
5	895730	350389	545341		0.0228585		3	312720	384953	0.0123244
6	911677	363830	547847		0.0237354		4	327524	403176	0.0129078
7	939398	380665	558733		0.0248336		5	350389	431323	0.013809
8	968186	406812	561374		0.0265394		6	363830	447869	0.0143387
9	1010649	443082	567567		0.0289056		7	380665	468592	0.0150021
10	1002123	435799	566324		0.0284304		8	406812	500779	0.0160326
11	1057672	510301	547371		0.0332908		9	443082	545426	0.017462
12	1096394	533578	562816		0.0348093		10	435799	536461	0.017175
13	1081278	523741	557537		0.0341676		11	510301	628172	0.0201111
14	1025341	477578	547763		0.031156		12	533578	656825	0.0210285
15	1015043	467758	547285		0.0305154		13	523741	644716	0.0206408
16	998030	446483	551547		0.0291274		14	477578	587890	0.0188215
17	1042601	478226	564375		0.0311983		15	467758	575802	0.0184345
18	1053413	483212	570201		0.0315236		16	446483	549613	0.017596
19	1082570	526654	555916		0.0343576		17	478226	588688	0.0188471
20	1169983	606691	563292		0.039579		18	483212	594826	0.0190436
21	1239285	676007	563278		0.044101		19	526654	648302	0.0207556
22	1304840	738273	566567		0.0481631		20	606691	746826	0.0239099	0.340185	median	n>20
23	1463051	897408	565643		0.0585447			8631870	1.06257e+07
24	1528241	962254	565987		0.0627751
25	1585670	1022433	563237		0.066701
26	1730543	1172583	557960		0.0764964
27	1787260	1227773	559487		0.0800969
		15328601
20 and below	28782316	10625685	18156631		0.340185
21 and above	41189742	20609337	20580405		0.659815
		31235022
1+2+3
	1	2	3	average	average deviation											median
1	0.0241514	0.0188135	0.017697	0.0202206	0.0026205											1	0.0183201	0.0152872	0.0106908	0.014766
2	0.0222363	0.0221032	0.018629	0.0209895	0.00157364											2	0.0168673	0.0179602	0.0112539	0.0153605
3	0.0278048	0.0240472	0.0204011	0.0240844	0.00248029											3	0.0210914	0.0195399	0.0123244	0.0176519
4	0.0289377	0.0258563	0.0213669	0.025387	0.00268007											4	0.0219508	0.0210099	0.0129078	0.0186228
5	0.0277222	0.0264021	0.0228585	0.0256609	0.00186829											5	0.0210287	0.0214534	0.013809	0.0187637
6	0.0282702	0.028591	0.0237354	0.0268655	0.00208677											6	0.0214444	0.023232	0.0143387	0.0196717
7	0.0317089	0.0295866	0.0248336	0.0287097	0.00258405											7	0.0240528	0.024041	0.0150021	0.021032
8	0.0330044	0.0291698	0.0265394	0.0295712	0.0022888											8	0.0250355	0.0237023	0.0160326	0.0215901
9	0.0331365	0.0308649	0.0289056	0.030969	0.00144502											9	0.0251358	0.0250796	0.017462	0.0225591
10	0.0351853	0.0314571	0.0284304	0.0316909	0.00232956											10	0.0266898	0.0255608	0.017175	0.0231419
11	0.0356784	0.0331396	0.0332908	0.0340362	0.00109474											11	0.0270639	0.026928	0.0201111	0.024701
12	0.0353156	0.0355844	0.0348093	0.0352365	0.000284765											12	0.0267887	0.0289146	0.0210285	0.0255773
13	0.0360599	0.0430346	0.0341676	0.037754	0.0035204											13	0.0273533	0.0349684	0.0206408	0.0276542
14	0.0339593	0.0368866	0.031156	0.0340006	0.001924											14	0.0257598	0.0299727	0.0188215	0.0248514
15	0.0333738	0.0365676	0.0305154	0.0334856	0.00205465											15	0.0253158	0.0297135	0.0184345	0.0244879
16	0.031167	0.040791	0.0291274	0.0336952	0.0047306											16	0.0236417	0.0331453	0.017596	0.0247944
17	0.0341997	0.0436544	0.0311983	0.0363508	0.00486904											17	0.0259423	0.0354719	0.0188471	0.0267537
18	0.0372675	0.04299	0.0315236	0.0372603	0.00382453											18	0.0282693	0.0349321	0.0190436	0.027415
19	0.0393559	0.0407093	0.0343576	0.0381409	0.00252223				1	2	3	average	avedev	st sev		19	0.0298535	0.0330789	0.0207556	0.027896
20	0.0401532	0.0525907	0.039579	0.0441077	0.00565536			<20	0.492063	0.546725	0.340185	0.459658		0.107015		20	0.0304583	0.0427333	0.0239099	0.0323672	0.459658	median
21	0.047461	0.044301	0.044101	0.0452877	0.00144887			>20	0.507937	0.453275	0.659815	0.540342		0.107015
22	0.0458524	0.0404501	0.0481631	0.0448219	0.0029145
23	0.045889	0.0428342	0.0585447	0.0490893	0.00630359
24	0.0490117	0.0420544	0.0627751	0.0512804	0.00766311
25	0.0509195	0.0456799	0.066701	0.0544335	0.00817836
26	0.0544567	0.0528523	0.0764964	0.0612685	0.010152
27	0.0577218	0.0589881	0.0800969	0.0656023	0.00966308

## Sheet: top2-td top2y-f pRS316
1
Name	Volume	Volume - Background	Background				median		sum 1-20
1	612462	99789	512673		0.00739459				8128892	1.19625
2	620792	110098	510694		0.00815852
3	633628	122113	511515		0.00904885		1	99789	119372	0.00348018
4	622783	115701	507082		0.00857371		2	110098	131704	0.00383971
5	644203	136607	507596		0.0101229		3	122113	146077	0.00425874
6	639779	132879	506900		0.00984664		4	115701	138407	0.00403512
7	673589	160952	512637		0.0119269		5	136607	163416	0.00476423
8	756957	242113	514844		0.0179411		6	132879	158956	0.00463421
9	948748	439383	509365		0.0325593		7	160952	192538	0.00561327
10	1126866	618700	508166		0.0458471		8	242113	289627	0.00844379
11	1204985	694218	510767		0.0514432		9	439383	525611	0.0153237
12	1131463	625564	505899		0.0463557		10	618700	740118	0.0215774
13	1115445	608577	506868		0.045097		11	694218	830456	0.0242111
14	964530	455311	509219		0.0337396		12	625564	748329	0.0218168
15	964688	451892	512796		0.0334862		13	608577	728008	0.0212244
16	1111696	598482	513214		0.0443489		14	455311	544664	0.0158792
17	1139382	626080	513302		0.046394		15	451892	540574	0.0157599
18	1158427	643857	514570		0.0477113		16	598482	715932	0.0208723
19	1145141	628847	516294		0.046599		17	626080	748946	0.0218348
20	1131906	617729	514177		0.0457751		18	643857	770212	0.0224548
21	1169616	653323	516293		0.0484127		19	628847	752256	0.0219313
22	1071999	542785	529214		0.0402216		20	617729	738956	0.0215436	0.283498	median	n>20
23	1104830	584386	520444		0.0433043			8128892	9.72416e+06
24	1256357	740278	516079		0.0548563
25	1395927	883113	512814		0.0654407
26	1446093	931789	514304		0.0690477
27	1550163	1030291	519872		0.0763469
		13494857
20 and below	30188262	9724161	20464101		0.283498
21 and above	52374800	24576422	27798378		0.716502
		34300583
2
Name	Volume	Volume - Background	Background				median		sum 1-20
1	858014	114910	743104		0.00557947				12796545	1.04579
2	890683	152768	737915		0.00741767
3	915748	179383	736365		0.00870997		1	114910	120171	0.00364055
4	930939	188250	742689		0.00914051		2	152768	159763	0.00483995
5	946106	193416	752690		0.00939134		3	179383	187596	0.00568316
6	983019	230702	752317		0.0112018		4	188250	196869	0.00596408
7	1064305	318342	745963		0.0154571		5	193416	202272	0.00612775
8	1234280	486275	748005		0.0236112		6	230702	241265	0.00730903
9	1498346	751704	746642		0.0364991		7	318342	332918	0.0100856
10	1728658	992847	735811		0.0482078		8	486275	508540	0.015406
11	1842130	1112145	729985		0.0540004		9	751704	786122	0.0238153
12	1789335	1052062	737273		0.051083		10	992847	1.03831e+06	0.0314551
13	1744059	1002330	741729		0.0486683		11	1112145	1.16307e+06	0.0352347
14	1655173	913189	741984		0.04434		12	1052062	1.10023e+06	0.0333311
15	1578547	843451	735096		0.0409539		13	1002330	1.04822e+06	0.0317555
16	1608270	873805	734465		0.0424277		14	913189	955001	0.0289314
17	1573669	836734	736935		0.0406277		15	843451	882070	0.026722
18	1552732	791607	761125		0.0384366		16	873805	913814	0.0276836
19	1583803	829527	754276		0.0402778		17	836734	875046	0.0265092
20	1680600	933098	747502		0.0453067		18	791607	827852	0.0250795
21	1757637	1011239	746398		0.0491009		19	829527	867509	0.0262808
22	1811399	1069200	742199		0.0519152		20	933098	975822	0.0295621	0.405416	median	n>20
23	1840956	1092613	748343		0.053052			12796545	1.33825e+07
24	1866107	1097580	768527		0.0532932
25	1879601	1102227	777374		0.0535188
26	1929730	1156493	773237		0.0561537
27	2022183	1269241	752942		0.0616282
		20595138
20 and below	33639666	13382465	20257201		0.405417
21 and above	41043870	19626707	21417163		0.594583
		33009172
3
Name	Volume	Volume - Background	Background					median		sum 1-27
1	987107	423257	563850		0.00805787					32998997	1.15708
2	1069406	478746	590660		0.00911426
3	1163896	581923	581973		0.0110785			1	423257	489741	0.00486019
4	1195275	614717	580558		0.0117028			2	478746	553946	0.00549736
5	1203529	622041	581488		0.0118423			3	581923	673330	0.00668213
6	1246731	672237	574494		0.0127979			4	614717	711275	0.0070587
7	1363449	790209	573240		0.0150438			5	622041	719749	0.0071428
8	1800774	1226082	574692		0.0233419			6	672237	777830	0.00771919
9	2499090	1937969	561121		0.0368946			7	790209	914333	0.00907384
10	3076688	2529745	546943		0.0481607			8	1226082	1.41867e+06	0.0140789
11	3278179	2726156	552023		0.0518999			9	1937969	2.24238e+06	0.0222534
12	3210874	2656858	554016		0.0505807			10	2529745	2.92711e+06	0.0290487
13	3072190	2507053	565137		0.0477287			11	2726156	3.15437e+06	0.031304
14	2802755	2231667	571088		0.042486			12	2656858	3.07419e+06	0.0305083
15	2736422	2173898	562524		0.0413862			13	2507053	2.90085e+06	0.0287881
16	2779580	2216271	563309		0.0421929			14	2231667	2.58221e+06	0.0256259
17	2717975	2144386	573589		0.0408243			15	2173898	2.51537e+06	0.0249625
18	2688760	2112640	576120		0.04022			16	2216271	2.5644e+06	0.0254491
19	2667252	2089459	577793		0.0397786			17	2144386	2.48122e+06	0.0246236
20	2839512	2263683	575829		0.0430955			18	2112640	2.44449e+06	0.0242591
21	3042180	2484070	558110		0.0472912			19	2089459	2.41766e+06	0.0239929
22	3142651	2585138	557513		0.0492153			20	2263683	2.61926e+06	0.0259935	0.378922	median	n>20
23	3226603	2666841	559762		0.0507707				32998997	3.81824e+07
24	3302390	2751962	550428		0.0523912
25	3271583	2720070	551513		0.0517841
26	3578924	3027470	551454		0.0576363
27	3848089	3292602	555487		0.0626838
		52527150
20 and below	60418296	38182373	22235923		0.378922
21 and above	83416262	62583380	20832882		0.621078
		100765753
1+2+3
	1	2	3	average	average deviation												median
1	0.00739459	0.00557947	0.00805787	0.00701065	0.000954116												1	0.00348018	0.00364055	0.00486019	0.00399364
2	0.00815852	0.00741767	0.00911426	0.00823015	0.000589406												2	0.00383971	0.00483995	0.00549736	0.00472568
3	0.00904885	0.00870997	0.0110785	0.00961245	0.000977381												3	0.00425874	0.00568316	0.00668213	0.00554134
4	0.00857371	0.00914051	0.0117028	0.00980569	0.00126477												4	0.00403512	0.00596408	0.0070587	0.00568597
5	0.0101229	0.00939134	0.0118423	0.0104522	0.000926737												5	0.00476423	0.00612775	0.0071428	0.00601159
6	0.00984664	0.0112018	0.0127979	0.0112821	0.00101053												6	0.00463421	0.00730903	0.00771919	0.00655414
7	0.0119269	0.0154571	0.0150438	0.0141426	0.00147714												7	0.00561327	0.0100856	0.00907384	0.00825758
8	0.0179411	0.0236112	0.0233419	0.0216314	0.00246017												8	0.00844379	0.015406	0.0140789	0.0126429
9	0.0325593	0.0364991	0.0368946	0.0353177	0.00183892												9	0.0153237	0.0238153	0.0222534	0.0204641
10	0.0458471	0.0482078	0.0481607	0.0474052	0.00103875												10	0.0215774	0.0314551	0.0290487	0.0273604
11	0.0514432	0.0540004	0.0518999	0.0524478	0.00103503												11	0.0242111	0.0352347	0.031304	0.0302499
12	0.0463557	0.051083	0.0505807	0.0493398	0.00198938												12	0.0218168	0.0333311	0.0305083	0.0285521
13	0.045097	0.0486683	0.0477287	0.0471646	0.00137846												13	0.0212244	0.0317555	0.0287881	0.027256
14	0.0337396	0.04434	0.042486	0.0401885	0.00429929												14	0.0158792	0.0289314	0.0256259	0.0234788
15	0.0334862	0.0409539	0.0413862	0.0386088	0.00341502												15	0.0157599	0.026722	0.0249625	0.0224815
16	0.0443489	0.0424277	0.0421929	0.0429898	0.000906043												16	0.0208723	0.0276836	0.0254491	0.0246683
17	0.046394	0.0406277	0.0408243	0.0426154	0.00251908												17	0.0218348	0.0265092	0.0246236	0.0243225
18	0.0477113	0.0384366	0.04022	0.0421226	0.00372578												18	0.0224548	0.0250795	0.0242591	0.0239311
19	0.046599	0.0402778	0.0397786	0.0422185	0.00292035												19	0.0219313	0.0262808	0.0239929	0.0240684
20	0.0457751	0.0453067	0.0430955	0.0447258	0.00108686												20	0.0215436	0.0295621	0.0259935	0.0256997	0.355946	median	n>20
21	0.0484127	0.0491009	0.0472912	0.0482683	0.000651394
22	0.0402216	0.0519152	0.0492153	0.0471174	0.00459716				1	2	3	average
23	0.0433043	0.053052	0.0507707	0.0490424	0.00382533			<20	0.283498	0.405417	0.378922	0.355946
24	0.0548563	0.0532932	0.0523912	0.0535136	0.00089516			>20	0.716502	0.594583	0.621078	0.644054
25	0.0654407	0.0535188	0.0517841	0.0569145	0.00568412
26	0.0690477	0.0561537	0.0576363	0.0609459	0.00540121
27	0.0763469	0.0616282	0.0626838	0.0668863	0.00630708

## Sheet: pp tof1 top2-4 tRNApRS316
140220 1	CatAn=	Volume	Volume - Background	Background		% signal			140221 2	CatAn=	Volume	Volume - Background	Background		% signal		CatAn=	Average	Ave Dev
	1	398254	87067	311187		0.00211683				1	317043	22807	294236		0.000526415		1	0.00132162	0.00079521
	2	396988	92615	304373		0.00225172				2	308699	13228	295471		0.000305319		2	0.00127852	0.000973201
	3	394278	86169	308109		0.002095				3	311134	24200	286934		0.000558567		3	0.00132678	0.000768217
	4	393666	82569	311097		0.00200748				4	329483	51079	278404		0.00117897		4	0.00159322	0.000414253
	5	391020	88221	302799		0.00214489				5	321746	40311	281435		0.00093043		5	0.00153766	0.000607231
	6	402817	96343	306474		0.00234236				6	322526	40879	281647		0.00094354		6	0.00164295	0.000699409
	7	428375	123917	304458		0.00301276				7	324321	32744	291577		0.000755774		7	0.00188427	0.00112849
	8	429474	129895	299579		0.0031581				8	335339	52939	282400		0.0012219		8	0.00219	0.000968099
	9	449149	136218	312931		0.00331183				9	343120	57797	285323		0.00133403		9	0.00232293	0.000988899
	10	473600	166377	307223		0.00404507				10	365553	77619	287934		0.00179155		10	0.00291831	0.00112676
	11	495445	181527	313918		0.00441341				11	377299	85929	291370		0.00198335		11	0.00319838	0.00121503
	12	489003	173424	315579		0.00421641				12	405944	112621	293323		0.00259944		12	0.00340792	0.000808485
	13	513878	186590	327288		0.00453651				13	433701	145082	288619		0.00334868		13	0.00394259	0.000593914
	14	569436	232687	336749		0.00565725				14	472552	177184	295368		0.00408963		14	0.00487344	0.000783808
	15	600518	256230	344288		0.00622964				15	503558	212875	290683		0.00491343		15	0.00557154	0.000658108
	16	663631	335517	328114		0.00815733				16	538253	247735	290518		0.00571804		16	0.00693768	0.00121964
	17	728064	410398	317666		0.00997788				17	590704	301456	289248		0.00695799		17	0.00846794	0.00150995
	18	816926	497815	319111		0.0121032				18	705061	408236	296825		0.00942261		18	0.0107629	0.00134031
	19	914901	594963	319938		0.0144652				19	746937	442355	304582		0.0102101		19	0.0123376	0.00212752
	20	1002573	679594	322979		0.0165228				20	826330	536211	290119		0.0123764		20	0.0144496	0.00207316
	21	1106089	784733	321356		0.019079				21	950128	648633	301495		0.0149713		21	0.0170251	0.00205385
	22	1235938	915075	320863		0.0222479				22	1075394	779859	295535		0.0180001		22	0.020124	0.0021239
	23	1399160	1075664	323496		0.0261523				23	1169915	869492	300423		0.020069		23	0.0231106	0.00304165
	24	1593770	1272793	320977		0.030945				24	1330868	1030885	299983		0.0237941		24	0.0273696	0.00357544
	25	1696838	1375123	321715		0.033433				25	1405561	1102258	303303		0.0254415		25	0.0294372	0.00399571
	26	1881837	1559654	322183		0.0379194				26	1728013	1431621	296392		0.0330437		26	0.0354815	0.00243788
	27	2033710	1709108	324602		0.041553				27	2048915	1757103	291812		0.0405562		27	0.0410546	0.000498421
	28	2451444	2125381	326063		0.0516738				28	2466469	2162616	303853		0.049916		28	0.0507949	0.000878902
	29	2719579	2398685	320894		0.0583185				29	3146600	2842496	304104		0.0656085		29	0.0619635	0.00364497
	30	3276705	2958644	318061		0.0719326				30	3817534	3506092	311442		0.0809251		30	0.0764289	0.00449624
	31	3648015	3333821	314194		0.0810542				31	4178549	3864960	313589		0.0892082		31	0.0851312	0.00407702
	32	4140147	3826593	313554		0.0930348				32	4668708	4360107	308601		0.100637		32	0.0968358	0.00380102
	33	4386168	4070271	315897		0.0989593				33	5046644	4747947	298697		0.109589		33	0.104274	0.00531471
	34	4699662	4383347	316315		0.106571				34	5528772	5233400	295372		0.120794		34	0.113682	0.00711129
	35	5022161	4703733	318428		0.11436				35	6207813	5904390	303423		0.136281		35	0.125321	0.0109602
			41130761									43325146
	20 and below	18103026	7128978	10974048		0.0674223				20 and below	15399125	4658539	10740586		0.0333358		20 and below	0.050379	0.0170432
	21 and above	116075779	98607247	17468532		0.932578				21 and above	157120666	135087242	22033424		0.966664		21 and above	0.949621	0.0170432
			105736225									139745781

## Sheet:  pp top2-4 tRNApRS316
130510 1	CatAn=	Volume	Volume - Background	Background		% Signal		130510 2	CatAn=	Volume	Volume - Background	Background		% Signal			130310	CatAn=	Volume	Volume - Background	Background		% of signal			130313	CatAn=	Volume	Volume - Background	Background		% of signal			130329 1	CatAn=	Volume	Volume - Background	Background		% of signal			130329 2	CatAn=	Volume	Volume - Background	Background
	1	1126109	83740	1042369		0.00215329			1	1026869	112979	913890		0.00538183				1	881669	141070	740599		0.00648268				1	1147583	480391	667192		0.00487826				1	750637	105111	645526		0.00101723				1	580277	110602	469675
	2	1173255	170454	1002801		0.00438305			2	1038897	150192	888705		0.0071545				2	921772	176087	745685		0.00809184				2	1193359	555973	637386		0.00564578				2	804599	159749	644850		0.001546				2	633354	184466	448888
	3	1213059	201704	1011355		0.00518662			3	1066375	176756	889619		0.0084199				3	994351	246608	747743		0.0113325				3	1319279	678423	640856		0.00688923				3	815481	155124	660357		0.00150124				3	685925	220181	465744
	4	1267886	243935	1023951		0.00627254			4	1089335	214199	875136		0.0102035				4	1037842	279399	758443		0.0128394				4	1558974	882308	676666		0.00895964				4	901823	203309	698514		0.00196755				4	746617	260756	485861
	5	1350502	345388	1005114		0.0088813			5	1181125	289140	891985		0.0137734				5	1091065	327674	763391		0.0150578				5	1900466	1148777	751689		0.0116656				5	1211115	472423	738692		0.00457195				5	806676	298391	508285
	6	1424876	449687	975189		0.0115632			6	1249858	373210	876648		0.0177781				6	1190024	410918	779106		0.0188832				6	2269854	1482661	787193		0.0150561				8	3450552	2687285	763267		0.0260066				8	1829062	1209838	619224
	7	1595642	574098	1021544		0.0147624			7	1359106	478063	881043		0.0227729				7	1324268	563898	760370		0.0259132				7	2874165	2067741	806424		0.0209974				6	1474882	684664	790218		0.00662594				6	921008	371018	549990
	8	2005116	972591	1032525		0.0250092			8	1511835	618772	893063		0.0294756				8	1505915	735135	770780		0.0337821				8	3929231	3118498	810733		0.0316676				7	2177463	1390266	787197		0.0134545				7	1195253	604888	590365
	9	2450097	1384803	1065294		0.0356088			9	1742770	822164	920606		0.0391644				9	1683415	920051	763364		0.0422797				9	5534633	4670696	863937		0.0474299				9	4813500	4037660	775840		0.0390751				9	2603773	1993500	610273
	10	2867067	1806053	1061014		0.0464408			10	1853966	919733	934233		0.0438121				10	1777089	991856	785233		0.0455794				10	6986746	6098684	888062		0.0619308				10	5839606	5120988	718618		0.0495591				10	3147010	2526793	620217
	11	3106421	2008681	1097740		0.0516512			11	2108612	1168864	939748		0.0556797				11	2031077	1249593	781484		0.0574233				11	7092628	6174385	918243		0.0626995				11	7379817	6647765	732052		0.0643348				11	3611535	2977377	634158
	12	3421048	2297171	1123877		0.0590694			12	2247172	1303569	943603		0.0620964				12	2022091	1227884	794207		0.0564257				12	7257246	6346325	910921		0.0644455				12	7554998	6917719	637279		0.0669473				12	3799006	3166182	632824
	13	3531030	2324522	1206508		0.0597727			13	2295892	1327627	968265		0.0632425				13	2286242	1511172	775070		0.0694439				13	7090227	6208386	881841		0.0630448				13	7853677	7262273	591404		0.0702818				13	3899282	3290368	608914
	14	3681391	2391940	1289451		0.0615063			14	2442675	1482638	960037		0.0706265				14	2146879	1380079	766800		0.0634197				14	6903781	6114491	789290		0.0620913				14	7484144	6908540	575604		0.0668584				14	3831965	3254114	577851
	15	3843120	2493958	1349162		0.0641296			15	2405721	1431794	973927		0.0682045				15	2064984	1294151	770833		0.0594709				15	7079150	6303800	775350		0.0640137				15	7297899	6736363	561536		0.0651922				15	3676636	3109148	567488
	16	3798488	2442145	1356343		0.0627973			16	2469280	1440985	1028295		0.0686423				16	2029280	1263218	766062		0.0580495				16	7172866	6397476	775390		0.0649649				16	7072541	6510769	561772		0.063009				16	3603791	3026591	577200
	17	3867878	2483148	1384730		0.0638517			17	2377391	1283264	1094127		0.0611292				17	2005139	1228465	776674		0.0564524				17	6858916	6114109	744807		0.0620874				17	7030145	6477898	552247		0.0626908				17	3525769	2955246	570523
	18	3756072	2358673	1397399		0.0606509			18	2209096	1090859	1118237		0.0519638				18	1982720	1223639	759081		0.0562307				18	6534511	5793162	741349		0.0588283				18	6807140	6247395	559745		0.0604601				18	3295303	2758441	536862
	19	3441085	2269212	1171873		0.0583505			19	2021020	969052	1051968		0.0461615				19	1913830	1151155	762675		0.0528998				19	5746777	4999725	747052		0.0507711				19	6459980	5902380	557600		0.0571212				19	3124854	2594889	529965
	20	3116894	1978179	1138715		0.0508669			20	1788555	847968	940587		0.0403936				20	1664073	908356	755717		0.0417423				20	5057361	4266821	790540		0.0433286				20	5945178	5396327	548851		0.0522238				20	2995019	2456239	538780
	21	2877888	1743036	1134852		0.0448204			21	1706429	776634	929795		0.0369955				21	1588914	830721	758193		0.0381747				21	4315354	3544035	771319		0.0359889				21	5337664	4800074	537590		0.0464534				21	2675275	2140057	535218
	22	2627741	1577096	1050645		0.0405534			22	1575173	670327	904846		0.0319315				22	1475650	723917	751733		0.0332666				22	3861753	3132231	729522		0.0318071				22	4624610	4101522	523088		0.0396931				22	2386124	1863858	522266
	23	2376542	1477071	899471		0.0379814			23	1467389	648192	819197		0.0308771				23	1439006	690703	748303		0.0317403				23	3377249	2679843	697406		0.0272132				23	4223453	3698146	525307		0.0357894				23	2074773	1561122	513651
	24	2196013	1330760	865253		0.0342192			24	1398590	656367	742223		0.0312665				24	1384706	654051	730655		0.030056				24	3207624	2526669	680955		0.0256578				24	3810175	3293718	516457		0.0318755				24	1669144	1171839	497305
	25	2107027	1258421	848606		0.032359			25	1368078	619896	748182		0.0295292				25	1328328	585714	742614		0.0269157				25	2962234	2309905	652329		0.0234566				25	3300223	2795805	504418		0.0270568				25	1506358	1012306	494052
	26	2000291	1149989	850302		0.0295708			26	1351096	595029	756067		0.0283446				26	1303489	560841	742648		0.0257727				26	2857856	2213638	644218		0.022479				26	2928472	2443806	484666		0.0236503				26	1379523	891544	487979
	27	1946648	1072876	873772		0.0275879			27	1284431	524382	760049		0.0249793				27	1240892	484708	756184		0.0222741				27	2801478	2166696	634782		0.0220023				27	2647841	2173765	474076		0.0210369				27	1317674	838148	479526
		Σ (1 to 27) =	38889331							Σ (1 to 27) =	20992655								Σ (1 to 27) =	21761063			1					Σ (1 to 27) =	98475849								Σ (1 to 27) =	103330844								Σ (1 to 27) =	46847902
	20 and under	60644122	33506241	27137881		0.674646			20 and under	44378468	20265920	24112548		0.728094				20 and under	33282104	16877344	16404760		0.77286				20 and below	112413048	91746930	20666118		0.76023				20 and under	111690858	96483520	15207338		0.71308				20 and under	55364161	42534105	12830056
	21 and over	30829722	16158705	14671017		0.325354			21 and over	20902205	7568281	13333924		0.271906				21 and above	11462070	4960171	6501899		0.22714				21 and above	40122336	28936206	11186130		0.23977				21 and above	48009680	38821887	9187793		0.28692				21 and above	25480418	16609621	8870797
		Σ (≤20+≥21 ) =	49664946							Σ (≤20+≥21 ) =	27834201								Σ (≤20+≥21 ) =	21837515								Σ (≤20+≥21 ) =	120683136								Σ (≤20+≥21 ) =	135305407								Σ (≤20+≥21 ) =	59143726
	CatAn=								CatAn=									CatAn=									CatAn=									CatAn=									CatAn=
	1	83740	95826.7	0.00192946	0.00192946				1	112979	138750	0.00498486	0.00498486					1	141070	138179	0.00632761	0.00632761					1	480391	551600	0.00457065	0.00457065					1	105111	126730	0.000936625	0.000936625					1	110602	125889	0.00212853	0.00212853
	2	170454	195057	0.00392745	0.00585691				2	150192	184451	0.00662678	0.0116116					2	176087	172479	0.00789828	0.0142259					2	555973	638386	0.00528977	0.00986041					2	159749	192607	0.00142349	0.00236012					2	184466	209963	0.00355004	0.00567857
	3	201704	230817	0.00464748	0.0105044				3	176756	217074	0.00779883	0.0194105					3	246608	241555	0.0110615	0.0252874					3	678423	778987	0.00645481	0.0163152					3	155124	187030	0.00138228	0.0037424					3	220181	250614	0.00423737	0.00991594
	4	243935	279144	0.00562053	0.0161249				4	214199	263058	0.0094509	0.0288614					4	279399	273674	0.0125323	0.0378196					4	882308	1.01309e+06	0.00839466	0.0247099					4	203309	245126	0.00181165	0.00555405					4	260756	296797	0.00501824	0.0149342
	5	345388	395240	0.00795812	0.0240831				5	289140	355093	0.0127574	0.0416188					5	327674	320960	0.0146976	0.0525173					5	1148777	1.31906e+06	0.01093	0.0356398					5	472423	569592	0.00420968	0.00976373					5	298391	339634	0.00574252	0.0206767
	6	449687	514593	0.0103613	0.0344443				6	373210	458340	0.0164668	0.0580856					6	410918	402498	0.0184315	0.0709488					6	1482661	1.70244e+06	0.0141067	0.0497465					6	2687285	3.24001e+06	0.0239459	0.0337096					6	1209838	1.37706e+06	0.0232833	0.04396
	7	574098	656961	0.0132279	0.0457427				7	478063	587110	0.0210931	0.0741938					7	563898	552343	0.0252933	0.0899145					7	2067741	2.37424e+06	0.0196734	0.0648492					7	684664	825487	0.00610092	0.0388739					7	371018	422299	0.00714022	0.0489717
	8	972591	1.11297e+06	0.0224096	0.0700818				8	618772	759915	0.0273015	0.10648					8	735135	720072	0.0329741	0.129216					8	3118498	3.58076e+06	0.0296707	0.0990906					8	1390266	1.67622e+06	0.0123884	0.052199					8	604888	688494	0.011641	0.0627412
	9	1384803	1.58468e+06	0.0319074	0.101989				9	822164	1.0097e+06	0.0362755	0.142756					9	920051	901198	0.0412684	0.170485					9	4670696	5.36304e+06	0.044439	0.14353					9	4037660	4.86813e+06	0.0359789	0.0881778					9	1993500	2.26904e+06	0.0383648	0.101106
	10	1806053	2.06673e+06	0.0416135	0.143603				10	919733	1.12953e+06	0.0405805	0.183336					10	991856	971532	0.0444891	0.214974					10	6098684	7.0027e+06	0.0580255	0.201555					10	5120988	6.17428e+06	0.0456322	0.13381					10	2526793	2.87604e+06	0.048628	0.149734
	11	2008681	2.29861e+06	0.0462822	0.189885				11	1168864	1.43548e+06	0.0515727	0.234909					11	1249593	1.22399e+06	0.0560498	0.271023					11	6174385	7.08962e+06	0.0587458	0.260301					11	6647765	8.01509e+06	0.059237	0.193047					11	2977377	3.3889e+06	0.0572995	0.207034
	12	2297171	2.62873e+06	0.0529294	0.242814				12	1303569	1.60092e+06	0.0575161	0.292425					12	1227884	1.20272e+06	0.055076	0.326099					12	6346325	7.28705e+06	0.0603817	0.320683					12	6917719	8.34057e+06	0.0616426	0.25469					12	3166182	3.60381e+06	0.060933	0.267967
	13	2324522	2.66003e+06	0.0535596	0.296374				13	1327627	1.63046e+06	0.0585776	0.351003					13	1511172	1.48021e+06	0.0677828	0.393882					13	6208386	7.12866e+06	0.0590693	0.379752					13	7262273	8.75599e+06	0.0647128	0.319402					13	3290368	3.74516e+06	0.063323	0.33129
	14	2391940	2.73718e+06	0.055113	0.351487				14	1482638	1.82083e+06	0.065417	0.41642					14	1380079	1.3518e+06	0.0619027	0.455785					14	6114491	7.02085e+06	0.0581759	0.437928					14	6908540	8.3295e+06	0.0615608	0.380963					14	3254114	3.70389e+06	0.0626253	0.393915
	15	2493958	2.85392e+06	0.0574636	0.40895				15	1431794	1.75839e+06	0.0631737	0.479593					15	1294151	1.26763e+06	0.0580484	0.513833	15				15	6303800	7.23822e+06	0.0599771	0.497905					15	6736363	8.12191e+06	0.0600265	0.44099					15	3109148	3.53889e+06	0.0598354	0.45375
	16	2442145	2.79463e+06	0.0562697	0.46522				16	1440985	1.76968e+06	0.0635792	0.543172	16				16	1263218	1.23733e+06	0.0566609	0.570494					16	6397476	7.34578e+06	0.0608683	0.558773	16				16	6510769	7.84992e+06	0.0580163	0.499006					16	3026591	3.44492e+06	0.0582466	0.511997
	17	2483148	2.84155e+06	0.0572145	0.522435	17			17	1283264	1.57598e+06	0.0566202	0.599793					17	1228465	1.20329e+06	0.0551021	0.625596					17	6114109	7.02041e+06	0.0581723	0.616945					17	6477898	7.81029e+06	0.0577234	0.556729	17				17	2955246	3.36371e+06	0.0568736	0.56887
	18	2358673	2.69911e+06	0.0543465	0.576781				18	1090859	1.33969e+06	0.0481309	0.647924					18	1223639	1.19857e+06	0.0548856	0.680482					18	5793162	6.65189e+06	0.0551186	0.672064					18	6247395	7.53237e+06	0.0556694	0.612399					18	2758441	3.13971e+06	0.0530861	0.621956
	19	2269212	2.59674e+06	0.0522852	0.629066				19	969052	1.19009e+06	0.0427565	0.69068					19	1151155	1.12757e+06	0.0516344	0.732116					19	4999725	5.74084e+06	0.0475695	0.719634					19	5902380	7.11639e+06	0.052595	0.664994					19	2594889	2.95355e+06	0.0499385	0.671895
	20	1978179	2.2637e+06	0.0455794	0.674646				20	847968	1.04139e+06	0.0374141	0.728094					20	908356	889743	0.0407438	0.77286					20	4266821	4.8993e+06	0.0405964	0.76023					20	5396327	6.50626e+06	0.0480857	0.71308					20	2456239	2.79574e+06	0.0472702	0.719165
		29280082		0						16501828		0							17230408		0							79902832		0							80024008		0							37369028		0
		33506241		0						20265920		0							16877344		0							91746930		0							96483520		0							42534105		0
		1.14434		0						1.2281		0							0.979509		0							1.14823		0							1.20568		0							1.13822		0
	21 and above		16158705	0.325354	1				21 and above		7568281	0.271906	1					21 and above		4960171	0.22714	1					21 and above		28936206	0.23977	1					21 and above		38821887	0.28692	1					21 and above		16609621	0.280835	1
			4.96649e+07								2.78342e+07									2.18375e+07									1.20683e+08									1.35305e+08									5.91437e+07
[truncated: 11 more columns]

## Sheet: pp top2-4 pRS316
130510 1	CatAn=	Volume	Volume - Background	Background		% Signal			130510 2	CatAn=	Volume	Volume - Background	Background		% Signal			130310	CatAn=	Volume	Volume - Background	Background		% Signal			130809	CatAn=	Volume	Volume - Background	Background		% Signal		140210	CatAn=	Volume	Volume - Background	Background		% Signal		CatAn=	Average	Ave Dev
	1	937333	162529	774804		0				1	771515	49136	722379		0.00316271				1	1566632	793558	773074		0.0215939				1	465073	30359	434714		0.000486667			1	1133592	48598	1084994		0.000522314		1	0.00515312	0.00657632			0.00515312
	2	1184663	364014	820649		0.0109479				2	847448	112328	735120		0.00723016				2	1526776	758607	768169		0.0206428				2	487942	54372	433570		0.000871604			2	1244203	107113	1137090		0.00115121		2	0.00816874	0.00610129			0.0133219
	3	1216071	275736	940335		0.0158252				3	918053	165347	752706		0.0106428				3	1664454	894863	769591		0.0243506				3	481821	39221	442600		0.000628728			3	1162593	82437	1080156		0.000886003		3	0.0104667	0.00776744			0.0237885
	4	1227108	363837	863271		0.0208815				4	965437	211398	754039		0.0136069				4	1801975	1024830	777145		0.0278872				4	539584	76553	463031		0.00122717			4	1225026	238521	986505		0.00256354		4	0.0132333	0.00907033			0.0370218
	5	1214520	457180	757340		0.0262387				5	955454	205262	750192		0.013212				5	1961179	1180853	780326		0.0321328				5	651554	152263	499291		0.00244083			5	1367090	386792	980298		0.0041571		5	0.0156363	0.0108396			0.0526581
	6	1224609	520468	704141		0.029871				6	982096	228932	753164		0.0147355				6	2240087	1442808	797279		0.039261				6	858608	330110	528498		0.00529179			6	1656426	692244	964182		0.00743999		6	0.0193199	0.0121969			0.0719779
	7	1413313	728664	684649		0.0418199				7	1114862	400944	713918		0.0258074				7	2336939	1530303	806636		0.0416419				7	1439030	858586	580444		0.0137635			7	2430543	1490857	939686		0.0160232		7	0.0278112	0.0111358			0.0997891
	8	1845181	1169437	675744		0.067117				8	1378567	685739	692828		0.0441386				8	2632258	1813084	819174		0.0493367				8	2727965	2065548	662417		0.0331115			8	4246037	3335449	910588		0.0358482		8	0.0459104	0.00985317			0.1457
	9	2292428	1622739	669689		0.0931332				9	1736705	1054092	682613		0.0678482				9	3070839	2265788	805051		0.0616555				9	5201691	4553856	647835		0.0730001			9	7455542	6562507	893035		0.0705315		9	0.0732337	0.0079598			0.218933
	10	2481413	1821955	659458		0.104567				10	2037351	1357286	680065		0.0873637				10	3344785	2508219	836566		0.0682524				10	6750292	6111831	638461		0.097975			10	10319734	9425867	893867		0.101306		10	0.0918927	0.0112677			0.310826
	11	2845286	2181823	663463		0.12522				11	2231731	1552931	678800		0.0999567				11	3481228	2629112	852116		0.0715421				11	7380199	6739878	640321		0.108043			11	11567812	10674587	893225		0.114727		11	0.103898	0.0145187			0.414724
	12	2454209	1782444	671765		0.102299				12	2324583	1648872	675711		0.106132				12	3293003	2470128	822875		0.0672159				12	6884174	6236698	647476		0.0999767			12	10683399	9791605	891794		0.105237		12	0.0961721	0.0115825			0.510896
	13	2150774	1481789	668985		0.0850437				13	2121029	1433363	687666		0.0922605				13	2923318	2117929	805389		0.057632				13	5817670	5218447	599223		0.0836537			13	8920164	8029205	890959		0.086295		13	0.080977	0.00933799			0.591873
	14	1773600	1111550	662050		0.0637947				14	1967482	1289267	678215		0.0829856				14	2519256	1718189	801067		0.0467545				14	4697027	4095176	601851		0.0656473			14	7528132	6656702	871430		0.0715439		14	0.0661452	0.00889562			0.658018
	15	1454521	799010	655511		0.0458573				15	1633698	960507	673191		0.0618245				15	2365336	1563235	802101		0.042538				15	4065724	3529764	535960		0.0565835			15	6502484	5655179	847305		0.0607798		15	0.0535166	0.00745519			0.711535
	16	1218636	579233	639403		0.0332437				16	1403249	728514	674735		0.0468919				16	2343904	1576048	767856		0.0428866				16	3887519	3362083	525436		0.0538955			16	5566251	4724666	841585		0.050779		16	0.0455393	0.00597935			0.757074
	17	1099462	454451	645011		0.0260821				17	1217281	550849	666432		0.0354562				17	2174783	1403626	771157		0.0381948				17	3657849	3134332	523517		0.0502446			17	5104135	4266926	837209		0.0458594		17	0.0391674	0.00710765			0.796241
	18	953789	279393	674396		0.0160351				18	1121596	461689	659907		0.0297173				18	2051345	1270527	780818		0.034573				18	3098765	2588119	510646		0.0414885			18	4488347	3645009	843338		0.0391753		18	0.0321978	0.00745731			0.828439
	19	892980	215805	677175		0.0123856				19	1071653	407896	663757		0.0262548				19	2011864	1228167	783697		0.0334203				19	2521726	2043590	478136		0.0327595			19	4089490	3235901	853589		0.0347783		19	0.0279197	0.00687959			0.856359
	20	867872	208605	659267		0.0119724				20	1098209	423968	674241		0.0272893				20	1936551	1163220	773331		0.031653				20	2321250	1846137	475113		0.0295943			20	3728987	2880083	848904		0.0309541		20	0.0262926	0.00572809			0.882652
	21	866092	223252	642840		0.012813				21	1116611	414029	702582		0.0266496				21	1835241	1062434	772807		0.0289104				21	2173488	1694845	478643		0.027169			21	3249729	2404796	844933		0.0258459		21	0.0242776	0.00458583			0.906929
	22	830919	199031	631888		0.0114229				22	998985	282350	716635		0.0181739				22	1794197	1010697	783500		0.0275026				22	2089219	1597151	492068		0.0256029			22	2861950	2026331	835619		0.0217783		22	0.0208961	0.00487818			0.927825
	23	785220	153691	631529		0.00882072				23	916253	213749	702504		0.0137583				23	1645324	868214	777110		0.0236254				23	1927628	1457789	469839		0.0233689			23	2577793	1750707	827086		0.018816		23	0.0176779	0.00511069			0.945503
	24	799109	168739	630370		0.00968437				24	881726	203240	678486		0.0130818				24	1518441	741483	776958		0.0201769				24	1737900	1287326	450574		0.0206363			24	2314704	1488173	826531		0.0159944		24	0.0159148	0.00362532			0.961418
	25	794665	151981	642684		0.00872258				25	838886	174735	664151		0.0112471				25	1400367	633483	766884		0.017238				25	1637209	1185664	451545		0.0190067			25	2128462	1303018	825444		0.0140044		25	0.0140437	0.00326288			0.975462
	26	799081	151299	647782		0.00868344				26	836407	170599	665808		0.0109809				26	1331578	559238	772340		0.0152177				26	1542380	1098004	444376		0.0176014			26	1968171	1143544	824627		0.0122904		26	0.0129548	0.00276384			0.988416
	27	795092	149070	646022		0.00855551				27	823852	149014	674838		0.00959151				27	1287434	520516	766918		0.014164				27	1430361	993825	436536		0.0159314			27	1825198	996842	828356		0.0107137		27	0.0117912	0.00260519			1.00021
		Σ (1 to 27) =	17777725								Σ (1 to 27) =	15536036								Σ (1 to 27) =	36749159								Σ (1 to 27) =	62381527							Σ (1 to 27) =	93043659
	20 and below	36668976	18548929	18120047		0.939272				20 and below	30588960	14832218	15756742		0.853103				20 and below	56636125	34700992	21935133		0.858432				20 and below	87496241	69446926	18049315		0.770506			20 and below	115122070	93000172	22121898		0.843802		20 and below	0.853003	0.0366955
	21 and above	14035824	1199259	12836565		0.0607275				21 and above	13880002	2553972	11326030		0.146897				21 and above	12393199	5722697	6670502		0.141568				21 and above	30878607	20684661	10193946		0.229494			21 and above	33687946	17215525	16472421		0.156198		21 and above	0.146997	0.0366955
		Σ (≤20+≥21 ) =	19748188								Σ (≤20+≥21 ) =	17386190								Σ (≤20+≥21 ) =	40423689								Σ (≤20+≥21 ) =	90131587							Σ (≤20+≥21 ) =	110215697
	CatAn=									CatAn=									CatAn=									CatAn=								CatAn=							CatAn=
	1	162529	181823	0.00920705	0.00920705					1	49136	52324.8	0.00300956	0.00300956					1	793558	878294	0.0217272	0.0217272					1	30359	39729.8	0.000440798	0.000440798				1	48598	55164.3	0.000500512	0.000500512			1	0.00697703				0.00697703
	2	364014	407226	0.0206209	0.029828					2	112328	119618	0.00688004	0.0098896					2	758607	839611	0.0207703	0.0424975					2	54372	71154.8	0.000789455	0.00123025				2	107113	121585	0.00110316	0.00160367			2	0.0100328				0.0170098
	3	275736	308468	0.0156201	0.045448					3	165347	176077	0.0101274	0.020017					3	894863	990417	0.0245009	0.0669984					3	39221	51327.2	0.00056947	0.00179972				3	82437	93575.4	0.000849021	0.00245269			3	0.0103334				0.0273432
	4	363837	407028	0.0206109	0.0660589					4	211398	225117	0.012948	0.0329651					4	1024830	1.13426e+06	0.0280593	0.0950577					4	76553	100182	0.00111151	0.00291124				4	238521	270749	0.00245653	0.00490923			4	0.0130373				0.0403804
	5	457180	511451	0.0258986	0.0919576					5	205262	218583	0.0125722	0.0455373					5	1180853	1.30695e+06	0.0323312	0.127389					5	152263	199262	0.00221078	0.00512202				5	386792	439053	0.00398358	0.0088928			5	0.0153993				0.0557797
	6	520468	582252	0.0294838	0.121441					6	228932	243789	0.014022	0.0595593					6	1442808	1.59687e+06	0.0395034	0.166892					6	330110	432004	0.00479304	0.00991506				6	692244	785776	0.00712944	0.0160222			6	0.0189863				0.074766
	7	728664	815163	0.0412778	0.153512					7	400944	426964	0.0245576	0.0811073					7	1530303	1.69371e+06	0.0418989	0.187064					7	858586	1.1236e+06	0.0124663	0.0219405				7	1490857	1.69229e+06	0.0153544	0.0308761			7	0.027111				0.101877
	8	1169437	1.30826e+06	0.0662471	0.228966					8	685739	730241	0.0420012	0.126118					8	1813084	2.00669e+06	0.0496413	0.258433					8	2065548	2.70311e+06	0.0299908	0.0523721				8	3335449	3.78611e+06	0.0343519	0.0657285			8	0.0444464				0.146323
	9	1622739	1.81537e+06	0.091926	0.320892					9	1054092	1.1225e+06	0.0645627	0.190681					9	2265788	2.50773e+06	0.0620361	0.320469					9	4553856	5.95948e+06	0.0661198	0.118492				9	6562507	7.44919e+06	0.0675874	0.133316			9	0.0704464				0.21677
	10	1821955	2.03824e+06	0.103211	0.424104					10	1357286	1.44537e+06	0.0831332	0.273814					10	2508219	2.77605e+06	0.0686738	0.389142					10	6111831	7.99835e+06	0.0887408	0.207233				10	9425867	1.06994e+07	0.0970772	0.230393			10	0.0881673				0.304937
	11	2181823	2.44082e+06	0.123597	0.547701	11				11	1552931	1.65371e+06	0.0951163	0.36893					11	2629112	2.90985e+06	0.0719838	0.461126					11	6739878	8.82026e+06	0.0978598	0.305092				11	10674587	1.21169e+07	0.109938	0.340331			11	0.099699				0.404636
	12	1782444	1.99404e+06	0.100973	0.648674					12	1648872	1.75588e+06	0.100993	0.469923					12	2470128	2.73389e+06	0.0676309	0.528757	12				12	6236698	8.16176e+06	0.0905538	0.395646				12	9791605	1.11146e+07	0.100844	0.441175			12	0.0921989				0.496835
	13	1481789	1.65769e+06	0.0839414	0.732615					13	1433363	1.52638e+06	0.0877928	0.557716	13				13	2117929	2.34408e+06	0.0579878	0.586745					13	5218447	6.82921e+06	0.0757693	0.471416				13	8029205	9.11406e+06	0.082693	0.523868	13		13	0.0776369				0.574472	Median 13
	14	1111550	1.2435e+06	0.0629678	0.795583					14	1289267	1.37294e+06	0.078967	0.636683					14	1718189	1.90166e+06	0.0470432	0.633788					14	4095176	5.35922e+06	0.05946	0.530876	14			14	6656702	7.55612e+06	0.0685575	0.592425			14	0.0633991				0.637871
	15	799010	893859	0.0452629	0.840846					15	960507	1.02284e+06	0.0588306	0.695513					15	1563235	1.73016e+06	0.0428006	0.676589					15	3529764	4.61929e+06	0.0512505	0.582126				15	5655179	6.41927e+06	0.0582428	0.650668			15	0.0512775				0.689149
	16	579233	647993	0.0328128	0.873659					16	728514	775792	0.0446212	0.740135					16	1576048	1.74434e+06	0.0431514	0.71974					16	3362083	4.39985e+06	0.0488158	0.630942				16	4724666	5.36303e+06	0.0486594	0.699328			16	0.0436121				0.732761
	17	454451	508398	0.025744	0.899403					17	550849	586597	0.0337393	0.773874					17	1403626	1.55351e+06	0.0384306	0.758171					17	3134332	4.1018e+06	0.045509	0.676451				17	4266926	4.84345e+06	0.0439452	0.743273			17	0.0374736				0.770234
	18	279393	312559	0.0158272	0.91523					18	461689	491651	0.0282782	0.802152					18	1270527	1.40619e+06	0.0347864	0.792957					18	2588119	3.38699e+06	0.0375782	0.714029				18	3645009	4.1375e+06	0.03754	0.780813			18	0.030802				0.801036
	19	215805	241423	0.0122251	0.927455					19	407896	434367	0.0249834	0.827136					19	1228167	1.35931e+06	0.0336266	0.826584					19	2043590	2.67438e+06	0.0296719	0.743701				19	3235901	3.67312e+06	0.0333266	0.814139			19	0.0267667				0.827803
	20	208605	233368	0.0118172	0.939272					20	423968	451482	0.0259679	0.853103					20	1163220	1.28743e+06	0.0318484	0.858432					20	1846137	2.41598e+06	0.026805	0.770506				20	2880083	3.26922e+06	0.029662	0.843802			20	0.0252201				0.853023
		16580662									13928320		0							31353094		0							53066923		0						81930248		0					0
		18548929									14832218		0							34700992		0							69446926		0						93000172		0					0
		1.11871									1.0649		0							1.10678		0							1.30867		0						1.13511		0					0
			1199259	0.0607275	1							2553972	0.146897	1							5722697	0.141568	1							20684661	0.229494	1				21 and above		17215525	0.156198	1			21 and above	0.146977				1
			1.97482e+07	1								1.73862e+07	1								4.04237e+07	1								9.01316e+07	1							1.10216e+08	1

## Sheet: pp mrc1 top2-4 pRS316
140111	CatAn=	Volume	Volume - Background	Background		% signal			140201	CatAn=	Volume	Volume - Background	Background		% signal			CatAn=	Average	Ave Dev
	1	358357	63669	294688		0.00257222				1	819488	71902	747586		0.00256144			1	0.00256683	5.39355e-06
	2	391266	105374	285892		0.0042571				2	847005	91997	755008		0.0032773			2	0.0037672	0.000489901
	3	421460	130824	290636		0.00528528				3	873947	121211	752736		0.00431802			3	0.00480165	0.000483631
	4	488208	199810	288398		0.00807231				4	946966	197190	749776		0.00702469			4	0.0075485	0.000523808
	5	550100	254266	295834		0.0102723				5	988794	236182	752612		0.00841374			5	0.00934304	0.000929292
	6	650733	315911	334822		0.0127628				6	1120694	368598	752096		0.0131309			6	0.0129469	0.000184074
	7	873404	561609	311795		0.022689				7	1339801	593278	746523		0.0211349			7	0.0219119	0.000777018
	8	1255760	956007	299753		0.0386226				8	1783944	1028394	755550		0.0366355			8	0.0376291	0.00099356
	9	1828606	1502069	326537		0.0606835				9	2572710	1810907	761803		0.0645117			9	0.0625976	0.00191412
	10	2529244	2184668	344576		0.0882604				10	3400973	2633611	767362		0.0938197			10	0.0910401	0.00277965
	11	2616710	2274827	341883		0.0919029				11	3691681	2931744	759937		0.10444			11	0.0981716	0.00626878
	12	2512809	2175408	337401		0.0878863				12	3734383	2977916	756467		0.106085			12	0.0969858	0.00909946
	13	2492365	2141201	351164		0.0865044				13	3691023	2927547	763476		0.104291			13	0.0953976	0.00889327
	14	2374781	1987901	386880		0.0803111				14	3015909	2258410	757499		0.0804536			14	0.0803823	7.12557e-05
	15	2103337	1766575	336762		0.0713695				15	2593912	1837200	756712		0.0654484			15	0.0684089	0.00296056
	16	1774521	1455106	319415		0.0587862				16	2299701	1536565	763136		0.0547386			16	0.0567624	0.0020238
	17	1567267	1253178	314089		0.0506283				17	2112507	1345476	767031		0.0479312			17	0.0492798	0.00134854
	18	1351726	1045971	305755		0.0422572				18	1886413	1114651	771762		0.0397083			18	0.0409827	0.00127442
	19	1218938	915649	303289		0.0369922				19	1639034	875514	763520		0.0311893			19	0.0340907	0.00290143
	20	1086548	786619	299929		0.0317794				20	1511542	753222	758320		0.0268328			20	0.0293061	0.00247329
	21	975629	674245	301384		0.0272395				21	1379415	624657	754758		0.0222528			21	0.0247461	0.00249334
	22	827523	530409	297114		0.0214285				22	1208769	463184	745585		0.0165005			22	0.0189645	0.00246401
	23	728423	431296	297127		0.0174243				23	1087988	346326	741662		0.0123375			23	0.0148809	0.00254341
	24	651498	353422	298076		0.0142782				24	1037858	297929	739929		0.0106134			24	0.0124458	0.0018324
	25	595282	292980	302302		0.0118364				25	1003292	264613	738679		0.00942657			25	0.0106315	0.0012049
	26	513519	215998	297521		0.0087263				26	946741	212120	734621		0.00755656			26	0.00814143	0.000584872
	27	472991	177526	295465		0.00717204				27	893489	150628	742861		0.00536597			27	0.006269	0.000903034
			24752518									28070972
	20 and below	39731485	25840703	13890782		0.921587				20 and below	42530920	30679674	11851246		0.871423			20 and below	0.896505	0.0250822
	21 and above	11542759	2198650	9344109		0.078413				21 and above	12438663	4526748	7911915		0.128577			21 and above	0.103495	0.0250822
			28039353									35206422
	CatAn=									CatAn=								CatAn=
	1	63669	74524.5	0.00265786	0.00265786					1	71902	85795.4	0.00243692	0.00243692				1	0.00254739				0.00254739
	2	105374	123340	0.00439883	0.00705668					2	91997	109773	0.00311799	0.00555492				2	0.00375841				0.0063058
	3	130824	153129	0.00546123	0.0125179					3	121211	144632	0.00410812	0.00966304				3	0.00478468				0.0110905
	4	199810	233878	0.00834105	0.020859					4	197190	235292	0.00668322	0.0163463				4	0.00751214				0.0186026
	5	254266	297618	0.0106143	0.0314733					5	236182	281819	0.00800475	0.024351				5	0.00930953				0.0279121
	6	315911	369774	0.0131877	0.0446609					6	368598	439821	0.0124926	0.0368437				6	0.0128402				0.0407523
	7	561609	657363	0.0234443	0.0654474					7	593278	707915	0.0201076	0.0545143				7	0.0217759				0.0625282
	8	956007	1.11901e+06	0.0399084	0.108014					8	1028394	1.22711e+06	0.0348546	0.0918059				8	0.0373815				0.0999098
	9	1502069	1.75817e+06	0.0627037	0.170717					9	1810907	2.16082e+06	0.0613758	0.153182				9	0.0620398				0.16195
	10	2184668	2.55715e+06	0.0911987	0.261916					10	2633611	3.1425e+06	0.0892592	0.242441				10	0.0902289				0.252178
	11	2274827	2.66268e+06	0.0949624	0.356878					11	2931744	3.49824e+06	0.0993636	0.341804				11	0.097163				0.349341
	12	2175408	2.54631e+06	0.0908122	0.447691					12	2977916	3.55333e+06	0.100928	0.442733				12	0.0958703				0.445212	median 12.58
	13	2141201	2.50628e+06	0.0893842	0.537075					13	2927547	3.49323e+06	0.0992213	0.541954				13	0.0943028				0.539515
	14	1987901	2.32684e+06	0.0829847	0.62006					14	2258410	2.6948e+06	0.0765427	0.618497				14	0.0797637				0.619278
	15	1766575	2.06778e+06	0.0737455	0.693805					15	1837200	2.1922e+06	0.062267	0.680764				15	0.0680062				0.687284
	16	1455106	1.7032e+06	0.0607432	0.754548					16	1536565	1.83347e+06	0.0520777	0.732842				16	0.0564105				0.743695
	17	1253178	1.46684e+06	0.0523138	0.806862					17	1345476	1.60546e+06	0.0456013	0.778443				17	0.0489575				0.792652
	18	1045971	1.22431e+06	0.0436639	0.850526					18	1114651	1.33003e+06	0.0377781	0.816221				18	0.040721				0.833374
	19	915649	1.07177e+06	0.0382237	0.88875					19	875514	1.04469e+06	0.0296732	0.845894				19	0.0339484				0.867322
	20	786619	920737	0.0328373	0.921587					20	753222	898765	0.0255284	0.871423				20	0.0291829				0.896505
		22076642		0							25711515		0						0
		25840703		0							30679674		0						0
		1.1705		0							1.19323		0						0
	21 and above		2198650	0.078413	1					21 and above		4526748	0.128577	1				21 and above	0.103495				1
			2.80394e+07	1								3.52064e+07	1

[truncated: 1 more sheets: pp tof1 top2-4 pRS316]
